# Supplementary material for: Genetic Variation Analysis of Porcine Circovirus Type 4 in South China in 2019 to 2021
Source: Viruses. 2022 Aug 6;14(8):1736. doi: 10.3390/v14081736 (PMC9413393; doi:10.3390/v14081736)
Supplement: Supplementary file 1 [file viruses-14-01736-s001.zip]

Archive with 7 entries (5 files):
- viruses-1856548-supplementary/
- viruses-1856548-supplementary/Supplementary data/
- viruses-1856548-supplementary/Supplementary data/Table S1.pdf
- viruses-1856548-supplementary/Supplementary data/Table S2.pdf
- viruses-1856548-supplementary/Supplementary data/Table S3.xlsx
- viruses-1856548-supplementary/Supplementary data/Table S4.xlsx
- viruses-1856548-supplementary/Supplementary data/Table S5.xlsx
