# Supplementary material for: Genetic Variation Analysis of Porcine Circovirus Type 4 in South China in 2019 to 2021
Source: Viruses. 2022 Aug 6;14(8):1736. doi: 10.3390/v14081736 (PMC9413393; doi:10.3390/v14081736)
Supplement: Supplementary file 1 [file viruses-14-01736-s001.zip › viruses-1856548-supplementary/Supplementary data/Table S5.xlsx]

## Sheet: Sheet1
Pair Distances of the 42 PCV4 Cap Amino acid similarity.meg ClustalW (Slow/Accurate, Gonnet)
	Percent Similarity in upper triangle
	Percent Divergence in lower triangle
	MK986820	MT015686	MT193105	MT193106	MT311852	MT311853	MT311854	MT721742	MT769268	MT882344	MT882410	MT882411	MT882412	MW084633	MW262973	MW262974	MW262975	MW262976	MW262977	MW262978	MW262979	MW262980	MW262981	MW262982	MW262983	MW262984	MW538943	MW600947	MW600948	MW600949	MW600950	MW600951	MW600952	MW600953	MW600954	MW600955	MW600956	MW600957	MW600958	MW600959	MW600960	NC_055580
MK986820	***	95.6	97.4	97.4	97.4	96.9	97.4	98.7	96.9	99.1	100	100	100	96.5	95.2	94.8	95.2	95.2	95.2	94.8	94.8	95.2	94.8	95.2	94.8	95.2	96.9	96.9	96.9	96.9	97.4	96.9	96.5	96.9	97.4	96.5	96.5	96.1	96.9	96.5	97.4	100	MK986820
MT015686	4.5	***	97.4	97.4	97.4	96.1	97.4	95.2	96.9	96.5	95.6	95.6	95.6	97.4	99.6	99.1	99.6	99.6	99.6	99.1	99.1	99.6	99.1	99.6	99.1	99.6	96.9	96.9	96.9	96.9	97.4	96.9	96.5	96.9	97.4	96.9	96.5	96.1	96.9	96.5	97.4	95.6	MT015686
MT193105	2.7	2.7	***	100	100	98.7	99.1	96.9	99.6	97.4	97.4	97.4	97.4	99.1	97.8	97.4	97.8	97.8	97.8	97.4	97.4	97.8	97.4	97.8	97.4	97.8	99.6	99.6	99.6	99.6	100	99.6	99.1	99.6	100	99.1	99.1	98.7	99.6	99.1	100	97.4	MT193105
MT193106	2.7	2.7	0	***	100	98.7	99.1	96.9	99.6	97.4	97.4	97.4	97.4	99.1	97.8	97.4	97.8	97.8	97.8	97.4	97.4	97.8	97.4	97.8	97.4	97.8	99.6	99.6	99.6	99.6	100	99.6	99.1	99.6	100	99.1	99.1	98.7	99.6	99.1	100	97.4	MT193106
MT311852	2.7	2.7	0	0	***	98.7	99.1	96.9	99.6	97.4	97.4	97.4	97.4	99.1	97.8	97.4	97.8	97.8	97.8	97.4	97.4	97.8	97.4	97.8	97.4	97.8	99.6	99.6	99.6	99.6	100	99.6	99.1	99.6	100	99.1	99.1	98.7	99.6	99.1	100	97.4	MT311852
MT311853	3.1	4	1.3	1.3	1.3	***	98.7	96.5	99.1	96.9	96.9	96.9	96.9	97.8	96.5	96.1	96.5	96.5	96.5	96.1	96.1	96.5	96.1	96.5	96.1	96.5	98.3	98.3	98.3	98.3	98.7	98.3	97.8	98.3	98.7	97.8	97.8	97.4	98.3	97.8	98.7	96.9	MT311853
MT311854	2.7	2.7	0.9	0.9	0.9	1.3	***	96.9	99.6	97.4	97.4	97.4	97.4	98.3	96.9	96.5	96.9	96.9	96.9	96.5	96.5	96.9	96.5	96.9	96.5	96.9	98.7	98.7	98.7	98.7	99.1	98.7	98.3	98.7	99.1	98.3	98.3	97.8	98.7	98.3	99.1	97.4	MT311854
MT721742	1.3	5	3.1	3.1	3.1	3.6	3.1	***	96.5	97.8	98.7	98.7	98.7	96.1	94.8	94.3	94.8	94.8	94.8	94.3	94.3	94.8	94.3	94.8	94.3	94.8	96.5	96.5	96.5	96.5	96.9	96.5	96.1	96.5	96.9	96.1	96.1	95.6	96.5	96.1	96.9	98.7	MT721742
MT769268	3.1	3.1	0.4	0.4	0.4	0.9	0.4	3.6	***	96.9	96.9	96.9	96.9	98.7	97.4	96.9	97.4	97.4	97.4	96.9	96.9	97.4	96.9	97.4	96.9	97.4	99.1	99.1	99.1	99.1	99.6	99.1	98.7	99.1	99.6	98.7	98.7	98.3	99.1	98.7	99.6	96.9	MT769268
MT882344	0.9	3.6	2.7	2.7	2.7	3.1	2.7	2.2	3.1	***	99.1	99.1	99.1	96.5	96.1	95.6	96.1	96.1	96.1	95.6	95.6	96.1	95.6	96.1	95.6	96.1	96.9	96.9	96.9	96.9	97.4	96.9	96.5	96.9	97.4	96.5	96.5	96.1	96.9	96.5	97.4	99.1	MT882344
MT882410	0	4.5	2.7	2.7	2.7	3.1	2.7	1.3	3.1	0.9	***	100	100	96.5	95.2	94.8	95.2	95.2	95.2	94.8	94.8	95.2	94.8	95.2	94.8	95.2	96.9	96.9	96.9	96.9	97.4	96.9	96.5	96.9	97.4	96.5	96.5	96.1	96.9	96.5	97.4	100	MT882410
MT882411	0	4.5	2.7	2.7	2.7	3.1	2.7	1.3	3.1	0.9	0	***	100	96.5	95.2	94.8	95.2	95.2	95.2	94.8	94.8	95.2	94.8	95.2	94.8	95.2	96.9	96.9	96.9	96.9	97.4	96.9	96.5	96.9	97.4	96.5	96.5	96.1	96.9	96.5	97.4	100	MT882411
MT882412	0	4.5	2.7	2.7	2.7	3.1	2.7	1.3	3.1	0.9	0	0	***	96.5	95.2	94.8	95.2	95.2	95.2	94.8	94.8	95.2	94.8	95.2	94.8	95.2	96.9	96.9	96.9	96.9	97.4	96.9	96.5	96.9	97.4	96.5	96.5	96.1	96.9	96.5	97.4	100	MT882412
MW084633	3.6	2.7	0.9	0.9	0.9	2.2	1.8	4	1.3	3.6	3.6	3.6	3.6	***	97.8	97.4	97.8	97.8	97.8	97.4	97.4	97.8	97.4	97.8	97.4	97.8	98.7	98.7	98.7	98.7	99.1	98.7	98.3	98.7	99.1	98.3	98.3	97.8	98.7	98.3	99.1	96.5	MW084633
MW262973	5	0.4	2.2	2.2	2.2	3.6	3.1	5.4	2.7	4	5	5	5	2.2	***	99.6	100	100	100	99.6	99.6	100	99.6	100	99.6	100	97.4	97.4	97.4	97.4	97.8	97.4	96.9	97.4	97.8	97.4	96.9	96.5	97.4	96.9	97.8	95.2	MW262973
MW262974	5.4	0.9	2.7	2.7	2.7	4	3.6	5.9	3.1	4.5	5.4	5.4	5.4	2.7	0.4	***	99.6	99.6	99.6	99.1	99.1	99.6	99.1	99.6	99.1	99.6	96.9	96.9	96.9	96.9	97.4	96.9	96.5	96.9	97.4	96.9	96.5	96.1	96.9	96.5	97.4	94.8	MW262974
MW262975	5	0.4	2.2	2.2	2.2	3.6	3.1	5.4	2.7	4	5	5	5	2.2	0	0.4	***	100	100	99.6	99.6	100	99.6	100	99.6	100	97.4	97.4	97.4	97.4	97.8	97.4	96.9	97.4	97.8	97.4	96.9	96.5	97.4	96.9	97.8	95.2	MW262975
MW262976	5	0.4	2.2	2.2	2.2	3.6	3.1	5.4	2.7	4	5	5	5	2.2	0	0.4	0	***	100	99.6	99.6	100	99.6	100	99.6	100	97.4	97.4	97.4	97.4	97.8	97.4	96.9	97.4	97.8	97.4	96.9	96.5	97.4	96.9	97.8	95.2	MW262976
MW262977	5	0.4	2.2	2.2	2.2	3.6	3.1	5.4	2.7	4	5	5	5	2.2	0	0.4	0	0	***	99.6	99.6	100	99.6	100	99.6	100	97.4	97.4	97.4	97.4	97.8	97.4	96.9	97.4	97.8	97.4	96.9	96.5	97.4	96.9	97.8	95.2	MW262977
MW262978	5.4	0.9	2.7	2.7	2.7	4	3.6	5.9	3.1	4.5	5.4	5.4	5.4	2.7	0.4	0.9	0.4	0.4	0.4	***	99.1	99.6	99.1	99.6	99.1	99.6	96.9	96.9	96.9	96.9	97.4	96.9	96.5	96.9	97.4	96.9	96.5	96.1	96.9	96.5	97.4	94.8	MW262978
MW262979	5.4	0.9	2.7	2.7	2.7	4	3.6	5.9	3.1	4.5	5.4	5.4	5.4	2.7	0.4	0.9	0.4	0.4	0.4	0.9	***	99.6	99.1	99.6	99.1	99.6	96.9	96.9	96.9	96.9	97.4	96.9	96.5	96.9	97.4	96.9	96.5	96.1	96.9	96.5	97.4	94.8	MW262979
MW262980	5	0.4	2.2	2.2	2.2	3.6	3.1	5.4	2.7	4	5	5	5	2.2	0	0.4	0	0	0	0.4	0.4	***	99.6	100	99.6	100	97.4	97.4	97.4	97.4	97.8	97.4	96.9	97.4	97.8	97.4	96.9	96.5	97.4	96.9	97.8	95.2	MW262980
MW262981	5.4	0.9	2.7	2.7	2.7	4	3.6	5.9	3.1	4.5	5.4	5.4	5.4	2.7	0.4	0.9	0.4	0.4	0.4	0.9	0.9	0.4	***	99.6	99.1	99.6	96.9	96.9	96.9	96.9	97.4	96.9	96.5	96.9	97.4	96.9	96.5	96.1	96.9	96.5	97.4	94.8	MW262981
MW262982	5	0.4	2.2	2.2	2.2	3.6	3.1	5.4	2.7	4	5	5	5	2.2	0	0.4	0	0	0	0.4	0.4	0	0.4	***	99.6	100	97.4	97.4	97.4	97.4	97.8	97.4	96.9	97.4	97.8	97.4	96.9	96.5	97.4	96.9	97.8	95.2	MW262982
MW262983	5.4	0.9	2.7	2.7	2.7	4	3.6	5.9	3.1	4.5	5.4	5.4	5.4	2.7	0.4	0.9	0.4	0.4	0.4	0.9	0.9	0.4	0.9	0.4	***	99.6	96.9	96.9	96.9	96.9	97.4	96.9	96.5	96.9	97.4	96.9	96.5	96.1	96.9	96.5	97.4	94.8	MW262983
MW262984	5	0.4	2.2	2.2	2.2	3.6	3.1	5.4	2.7	4	5	5	5	2.2	0	0.4	0	0	0	0.4	0.4	0	0.4	0	0.4	***	97.4	97.4	97.4	97.4	97.8	97.4	96.9	97.4	97.8	97.4	96.9	96.5	97.4	96.9	97.8	95.2	MW262984
MW538943	3.1	3.1	0.4	0.4	0.4	1.8	1.3	3.6	0.9	3.1	3.1	3.1	3.1	1.3	2.7	3.1	2.7	2.7	2.7	3.1	3.1	2.7	3.1	2.7	3.1	2.7	***	99.1	99.1	99.1	99.6	99.1	98.7	99.1	99.6	98.7	98.7	98.3	99.1	98.7	99.6	96.9	MW538943
MW600947	3.1	3.1	0.4	0.4	0.4	1.8	1.3	3.6	0.9	3.1	3.1	3.1	3.1	1.3	2.7	3.1	2.7	2.7	2.7	3.1	3.1	2.7	3.1	2.7	3.1	2.7	0.9	***	99.1	99.1	99.6	99.1	98.7	99.1	99.6	98.7	98.7	98.3	99.1	98.7	99.6	96.9	MW600947
MW600948	3.1	3.1	0.4	0.4	0.4	1.8	1.3	3.6	0.9	3.1	3.1	3.1	3.1	1.3	2.7	3.1	2.7	2.7	2.7	3.1	3.1	2.7	3.1	2.7	3.1	2.7	0.9	0.9	***	99.1	99.6	99.1	98.7	99.1	99.6	98.7	98.7	98.3	99.1	98.7	99.6	96.9	MW600948
MW600949	3.1	3.1	0.4	0.4	0.4	1.8	1.3	3.6	0.9	3.1	3.1	3.1	3.1	1.3	2.7	3.1	2.7	2.7	2.7	3.1	3.1	2.7	3.1	2.7	3.1	2.7	0.9	0.9	0.9	***	99.6	99.1	98.7	99.1	99.6	98.7	98.7	98.3	99.1	98.7	99.6	96.9	MW600949
MW600950	2.7	2.7	0	0	0	1.3	0.9	3.1	0.4	2.7	2.7	2.7	2.7	0.9	2.2	2.7	2.2	2.2	2.2	2.7	2.7	2.2	2.7	2.2	2.7	2.2	0.4	0.4	0.4	0.4	***	99.6	99.1	99.6	100	99.1	99.1	98.7	99.6	99.1	100	97.4	MW600950
MW600951	3.1	3.1	0.4	0.4	0.4	1.8	1.3	3.6	0.9	3.1	3.1	3.1	3.1	1.3	2.7	3.1	2.7	2.7	2.7	3.1	3.1	2.7	3.1	2.7	3.1	2.7	0.9	0.9	0.9	0.9	0.4	***	98.7	99.1	99.6	98.7	98.7	98.3	99.1	98.7	99.6	96.9	MW600951
MW600952	3.6	3.6	0.9	0.9	0.9	2.2	1.8	4	1.3	3.6	3.6	3.6	3.6	1.8	3.1	3.6	3.1	3.1	3.1	3.6	3.6	3.1	3.6	3.1	3.6	3.1	1.3	1.3	1.3	1.3	0.9	1.3	***	99.1	99.1	98.3	98.3	97.8	98.7	98.3	99.1	96.5	MW600952
MW600953	3.1	3.1	0.4	0.4	0.4	1.8	1.3	3.6	0.9	3.1	3.1	3.1	3.1	1.3	2.7	3.1	2.7	2.7	2.7	3.1	3.1	2.7	3.1	2.7	3.1	2.7	0.9	0.9	0.9	0.9	0.4	0.9	0.9	***	99.6	98.7	98.7	98.3	99.1	98.7	99.6	96.9	MW600953
MW600954	2.7	2.7	0	0	0	1.3	0.9	3.1	0.4	2.7	2.7	2.7	2.7	0.9	2.2	2.7	2.2	2.2	2.2	2.7	2.7	2.2	2.7	2.2	2.7	2.2	0.4	0.4	0.4	0.4	0	0.4	0.9	0.4	***	99.1	99.1	98.7	99.6	99.1	100	97.4	MW600954
MW600955	3.6	3.1	0.9	0.9	0.9	2.2	1.8	4	1.3	3.6	3.6	3.6	3.6	1.8	2.7	3.1	2.7	2.7	2.7	3.1	3.1	2.7	3.1	2.7	3.1	2.7	1.3	1.3	1.3	1.3	0.9	1.3	1.8	1.3	0.9	***	98.3	97.8	98.7	98.3	99.1	96.5	MW600955
MW600956	3.6	3.6	0.9	0.9	0.9	2.2	1.8	4	1.3	3.6	3.6	3.6	3.6	1.8	3.1	3.6	3.1	3.1	3.1	3.6	3.6	3.1	3.6	3.1	3.6	3.1	1.3	1.3	1.3	1.3	0.9	1.3	1.8	1.3	0.9	1.8	***	97.8	98.7	98.3	99.1	96.5	MW600956
MW600957	4	4	1.3	1.3	1.3	2.7	2.2	4.5	1.8	4	4	4	4	2.2	3.6	4	3.6	3.6	3.6	4	4	3.6	4	3.6	4	3.6	1.8	1.8	1.8	1.8	1.3	1.8	2.2	1.8	1.3	2.2	2.2	***	98.3	97.8	98.7	96.1	MW600957
MW600958	3.1	3.1	0.4	0.4	0.4	1.8	1.3	3.6	0.9	3.1	3.1	3.1	3.1	1.3	2.7	3.1	2.7	2.7	2.7	3.1	3.1	2.7	3.1	2.7	3.1	2.7	0.9	0.9	0.9	0.9	0.4	0.9	1.3	0.9	0.4	1.3	1.3	1.8	***	98.7	99.6	96.9	MW600958
MW600959	3.6	3.6	0.9	0.9	0.9	2.2	1.8	4	1.3	3.6	3.6	3.6	3.6	1.8	3.1	3.6	3.1	3.1	3.1	3.6	3.6	3.1	3.6	3.1	3.6	3.1	1.3	1.3	1.3	1.3	0.9	1.3	1.8	1.3	0.9	1.8	1.8	2.2	1.3	***	99.1	96.5	MW600959
MW600960	2.7	2.7	0	0	0	1.3	0.9	3.1	0.4	2.7	2.7	2.7	2.7	0.9	2.2	2.7	2.2	2.2	2.2	2.7	2.7	2.2	2.7	2.2	2.7	2.2	0.4	0.4	0.4	0.4	0	0.4	0.9	0.4	0	0.9	0.9	1.3	0.4	0.9	***	97.4	MW600960
NC_055580	0	4.5	2.7	2.7	2.7	3.1	2.7	1.3	3.1	0.9	0	0	0	3.6	5	5.4	5	5	5	5.4	5.4	5	5.4	5	5.4	5	3.1	3.1	3.1	3.1	2.7	3.1	3.6	3.1	2.7	3.6	3.6	4	3.1	3.6	2.7	***	NC_055580
	MK986820	MT015686	MT193105	MT193106	MT311852	MT311853	MT311854	MT721742	MT769268	MT882344	MT882410	MT882411	MT882412	MW084633	MW262973	MW262974	MW262975	MW262976	MW262977	MW262978	MW262979	MW262980	MW262981	MW262982	MW262983	MW262984	MW538943	MW600947	MW600948	MW600949	MW600950	MW600951	MW600952	MW600953	MW600954	MW600955	MW600956	MW600957	MW600958	MW600959	MW600960	NC_055580
